# Supplementary material for: Promoting Self-Efficacy of Nursing Students in Academic Integrity Through a Digital Serious Game: A Pre/Post-Test Study
Source: Nurs Rep. 2025 Jan 27;15(2):45. doi: 10.3390/nursrep15020045 (PMC11858506; doi:10.3390/nursrep15020045)
Supplement: Supplementary file 1 [file nursrep-15-00045-s001.zip]

Archive with 1 entries (1 files):
- nursrep-3394703-supplementary.pdf
